# Supplementary material for: Reducing cell intrinsic immunity to mRNA vaccine alters adaptive immune responses in mice
Source: Mol Ther Nucleic Acids. 2023 Oct 5;34:102045. doi: 10.1016/j.omtn.2023.102045 (PMC10591005; doi:10.1016/j.omtn.2023.102045)
Supplement: Table S1. Immunisation with D1-uRNA induces a range of genes associated with inflammation — BALB/c mice were immunised intramuscularly with 10 μg mRNA encoding HA from H1 influenza. The mRNA was either D1-uRNA, cC1-modRNA or D1-modRNA; responses were compared with buffer only. Gene list of significant DEG in lymph nodes 24 h after immunisation. [file mmc2.xlsx]

## Sheet: D1-uRNA vs PBS
Up in D1-uRNA							Up in PBS
ENSEMBL	SYMBOL	logFC	P.Value	adj.P.Val			ENSEMBL	SYMBOL	logFC	P.Value	adj.P.Val
ENSMUSG00000026535	Ifi202b	5.70224	2.01e-06	0.000132669			ENSMUSG00000016179	Camk1g	-2.08906	0.000845134	0.0113389
ENSMUSG00000032487	Ptgs2	5.24941	1.31e-05	0.000441406			ENSMUSG00000042751	Nmnat2	-1.8131	0.000130625	0.00274312
ENSMUSG00000073491	Ifi213	5.07753	3.58e-06	0.000185051			ENSMUSG00000038793	Lefty1	-1.69539	0.001679	0.0188735
ENSMUSG00000037849	Ifi206	4.64413	1.41e-06	0.000101799			ENSMUSG00000033227	Wnt6	-1.65734	0.00522617	0.0412525
ENSMUSG00000060519	Tor3a	3.69561	1.38e-07	2e-05			ENSMUSG00000026566	Mpzl1	-1.63287	7.04e-05	0.00170023
ENSMUSG00000070501	Ifi214	3.6655	1.97e-05	0.000607588			ENSMUSG00000043230	Fam124b	-1.62914	0.00197187	0.0210091
ENSMUSG00000048480	Cxcr1	3.51171	8.05e-05	0.00191246			ENSMUSG00000039372	Marchf4	-1.57779	0.000838547	0.0113389
ENSMUSG00000043263	Ifi209	3.48677	4.32e-06	0.00021606			ENSMUSG00000048814	Lonrf2	-1.51758	0.00271985	0.0252632
ENSMUSG00000073490	Ifi207	3.42939	2.82e-06	0.000156936			ENSMUSG00000094651	Gal3st2	-1.47372	0.00112941	0.013414
ENSMUSG00000026628	Atf3	3.33102	1.05e-07	1.7e-05			ENSMUSG00000026090	Cracdl	-1.46478	0.000740156	0.0106187
ENSMUSG00000073489	Ifi204	3.30614	5.6e-06	0.000244653			ENSMUSG00000067780	Pi15	-1.35263	0.000813431	0.0112253
ENSMUSG00000006403	Adamts4	3.30447	1.06e-06	9.01e-05			ENSMUSG00000026235	Epha4	-1.2673	0.00237797	0.0235548
ENSMUSG00000066677	Ifi208	3.21694	6.8e-05	0.0016691			ENSMUSG00000037509	Arhgef4	-1.24644	0.000646034	0.00945559
ENSMUSG00000026358	Rgs1	3.18733	6.85e-06	0.000261141			ENSMUSG00000031506	Ptpn7	-1.21344	0.000178944	0.00341171
ENSMUSG00000059089	Fcgr4	3.14708	0.000624914	0.0093794			ENSMUSG00000026576	Atp1b1	-1.21094	6.61e-05	0.0016691
ENSMUSG00000054203	Ifi205	2.86013	9.12e-05	0.00211241			ENSMUSG00000026180	Cxcr2	-1.13114	0.00332961	0.0291755
ENSMUSG00000039997	Ifi203	2.8094	7.86e-07	8.02e-05			ENSMUSG00000032649	Colgalt2	-1.12401	0.000807676	0.0112253
ENSMUSG00000026536	Ifi211	2.65364	1.48e-06	0.000101799			ENSMUSG00000034353	Ramp1	-1.12086	3.21e-05	0.000877973
ENSMUSG00000090272	Mndal	2.48935	1.82e-05	0.00057312			ENSMUSG00000079164	Tlr5	-1.09677	0.0006529	0.00946052
ENSMUSG00000050122	Vwa3b	2.37582	1.4e-05	0.000460465			ENSMUSG00000025993	Slc40a1	-1.09294	0.00592168	0.0451606
ENSMUSG00000050565	Tor1aip2	2.15703	4.14e-08	1e-05			ENSMUSG00000026458	Ppfia4	-1.09049	0.00018727	0.00348406
ENSMUSG00000026104	Stat1	2.11879	6.14e-08	1.27e-05			ENSMUSG00000032908	Sgpp2	-1.07773	0.000991307	0.0125769
ENSMUSG00000026088	Mitd1	2.09908	4.77e-06	0.000223062			ENSMUSG00000026278	Bok	-1.05804	0.00178109	0.0197007
ENSMUSG00000047067	Dusp28	2.06818	3.57e-08	1e-05			ENSMUSG00000044708	Kcnj10	-1.05748	0.0038073	0.0322618
ENSMUSG00000038866	Zcchc2	2.02797	2.33e-08	1e-05			ENSMUSG00000040612	Ildr2	-1.0537	0.000759709	0.0107923
ENSMUSG00000042901	Aida	1.91634	3.15e-08	1e-05			ENSMUSG00000041642	Kif21b	-1.04604	0.00039348	0.0065244
ENSMUSG00000026062	Slc9a2	1.90553	0.00236353	0.0235548			ENSMUSG00000026589	Sec16b	-1.02023	0.00296621	0.0272027
ENSMUSG00000045005	Fzd5	1.87799	3.89e-08	1e-05			ENSMUSG00000013698	Pea15a	-1.00071	8.43e-06	0.000313133
ENSMUSG00000070031	Sp140	1.84645	1.43e-06	0.000101799			ENSMUSG00000026556	Vangl2	-0.995787	0.000793917	0.0111688
ENSMUSG00000006411	Nectin4	1.80706	1.47e-05	0.000474722			ENSMUSG00000033124	Atg9a	-0.921009	0.00329137	0.0290805
ENSMUSG00000026222	Sp100	1.73802	8.3e-07	8.02e-05			ENSMUSG00000026399	Cd55	-0.916179	0.00249257	0.0244036
ENSMUSG00000044340	Phlpp1	1.67802	6.73e-07	7.5e-05			ENSMUSG00000006576	Slc4a3	-0.870096	0.000514605	0.00810504
ENSMUSG00000045210	Vcpip1	1.67559	3.07e-06	0.000164641			ENSMUSG00000026456	Cyb5r1	-0.835272	0.000163466	0.00325193
ENSMUSG00000070034	Sp110	1.65196	6.24e-07	7.5e-05			ENSMUSG00000009418	Nav1	-0.829125	2.06e-05	0.000609107
ENSMUSG00000026573	Xcl1	1.54937	0.00583665	0.0448695			ENSMUSG00000026447	Pik3c2b	-0.781626	0.00629079	0.0466025
ENSMUSG00000037447	Arid5a	1.52973	9.83e-08	1.7e-05			ENSMUSG00000026398	Nr5a2	-0.775934	0.00444997	0.0366364
ENSMUSG00000041483	Zfp281	1.52965	9.34e-05	0.0021155			ENSMUSG00000026207	Speg	-0.771086	9.18e-05	0.00211241
ENSMUSG00000026029	Casp8	1.51973	6.78e-06	0.000261141			ENSMUSG00000041040	Fam117b	-0.757449	0.0026853	0.025251
ENSMUSG00000037216	Lipt1	1.48061	5.92e-06	0.000244653			ENSMUSG00000026519	Tmem63a	-0.678776	0.000419898	0.00676036
ENSMUSG00000038305	Spats2l	1.47018	9.97e-05	0.00222239			ENSMUSG00000042207	Kdm5b	-0.676277	0.00543346	0.0425572
ENSMUSG00000026466	Tor1aip1	1.46861	1.45e-06	0.000101799			ENSMUSG00000040918	Slc19a2	-0.673768	0.00432234	0.035789
ENSMUSG00000034212	Ankmy1	1.4619	0.00425903	0.0356725			ENSMUSG00000026409	Pfkfb2	-0.673247	0.00645548	0.0474822
ENSMUSG00000026417	Pigr	1.38361	0.0033424	0.0291755			ENSMUSG00000038349	Plcl1	-0.672557	0.0060915	0.0454979
ENSMUSG00000066800	Rnasel	1.31526	0.000634355	0.0093794			ENSMUSG00000067071	Hes6	-0.665168	0.00207271	0.0216069
ENSMUSG00000026581	Sell	1.28959	0.000200655	0.00368037			ENSMUSG00000026311	Asb1	-0.662114	0.000998523	0.0125769
ENSMUSG00000045381	Olfr433	1.27805	0.00630372	0.0466025			ENSMUSG00000026782	Abi2	-0.658186	0.000529788	0.00825444
ENSMUSG00000037872	Ackr1	1.27786	0.000109647	0.00240725			ENSMUSG00000042066	Tmcc2	-0.649957	0.00327947	0.0290805
ENSMUSG00000026102	Inpp1	1.21465	3.3e-05	0.000884455			ENSMUSG00000041439	Mfsd6	-0.645461	0.00115503	0.0136068
ENSMUSG00000042501	Cpa6	1.20962	0.00100483	0.0125769			ENSMUSG00000026213	Stk11ip	-0.639874	0.00168025	0.0188735
ENSMUSG00000042182	Bend6	1.19959	0.00206913	0.0216069			ENSMUSG00000041779	Tram2	-0.612665	0.00260905	0.0250365
ENSMUSG00000103711	Tstd1	1.1968	5.01e-06	0.00022705			ENSMUSG00000026200	Glb1l	-0.605951	0.00101119	0.0125769
ENSMUSG00000038179	Slamf7	1.1504	0.000557173	0.00858876			ENSMUSG00000062590	Armc9	-0.596495	0.00342781	0.0295181
ENSMUSG00000054702	Ap1s3	1.07927	9.53e-06	0.000336686			ENSMUSG00000025959	Klf7	-0.587463	0.000823873	0.0112622
ENSMUSG00000026087	Mrpl30	1.06497	6.27e-05	0.00162204			ENSMUSG00000026197	Zfand2b	-0.568695	0.000905349	0.011713
ENSMUSG00000042772	Smg7	1.06421	1.04e-05	0.000358796			ENSMUSG00000070939	Tgfbrap1	-0.524654	0.00467668	0.0378576
ENSMUSG00000026421	Csrp1	1.00961	0.00157132	0.0179279			ENSMUSG00000026469	Xpr1	-0.507458	0.00305393	0.0277881
ENSMUSG00000014226	Cacybp	1.00237	0.000148226	0.00302506			ENSMUSG00000026000	Lancl1	-0.419249	0.00336858	0.029228
ENSMUSG00000026622	Nek2	0.993231	0.000169801	0.00328055
ENSMUSG00000047330	Kcne4	0.968394	0.000118811	0.00253172
ENSMUSG00000044768	Macir	0.944993	2.78e-06	0.000156936
ENSMUSG00000067851	Arfgef1	0.912166	0.000287827	0.00502483
ENSMUSG00000026031	Cflar	0.862529	0.000141341	0.00292577
ENSMUSG00000026433	Rab29	0.851976	0.000116414	0.00251766
ENSMUSG00000039783	Kmo	0.849213	0.00226338	0.0232598
ENSMUSG00000026011	Ctla4	0.824148	0.00192449	0.0206562
ENSMUSG00000026110	Mgat4a	0.808217	0.00146041	0.0167947
ENSMUSG00000040225	Prrc2c	0.781365	0.00354156	0.0301866
ENSMUSG00000026121	Sema4c	0.745	0.00238962	0.0235548
ENSMUSG00000055184	Fam72a	0.743564	0.005776	0.0448695
ENSMUSG00000026020	Nop58	0.710287	0.00282056	0.0260318
ENSMUSG00000026024	Als2	0.665378	0.000871464	0.0115381
ENSMUSG00000056055	Sag	0.658417	0.00417453	0.035168
ENSMUSG00000073676	Hspe1	0.652537	0.00200352	0.0211906
ENSMUSG00000048865	Arhgap30	0.632959	0.00257308	0.0249704
ENSMUSG00000026502	Desi2	0.62715	0.0058079	0.0448695
ENSMUSG00000001305	Rrp15	0.597876	0.00109241	0.0130818
ENSMUSG00000053286	Trmt1l	0.594736	0.00040074	0.0065244
ENSMUSG00000004552	Ctse	0.58887	0.00265374	0.0251325
ENSMUSG00000026641	Usf1	0.55959	0.00585254	0.0448695
ENSMUSG00000013275	Slc41a1	0.449937	0.00306839	0.0277881

## Sheet: D1-uRNA vs cC1-modRNA
Up in D1-uRNA							Up in cC1-modRNA
ENSEMBL	SYMBOL	logFC	P.Value	adj.P.Val			ENSEMBL	SYMBOL	logFC	P.Value	adj.P.Val
ENSMUSG00000026535	Ifi202b	4.9632	5.83e-06	0.000338012			ENSMUSG00000016179	Camk1g	-2.30644	0.000402349	0.00728754
ENSMUSG00000073491	Ifi213	4.61276	8.2e-06	0.000432673			ENSMUSG00000026564	Dusp27	-2.06715	0.0056679	0.0485964
ENSMUSG00000037849	Ifi206	4.24008	3.33e-06	0.000229727			ENSMUSG00000043230	Fam124b	-1.937	0.000549566	0.00936848
ENSMUSG00000060519	Tor3a	3.44019	3.08e-07	4.95e-05			ENSMUSG00000038463	Olfml2b	-1.81789	0.00411871	0.0390066
ENSMUSG00000032487	Ptgs2	3.36998	9.67e-05	0.00250336			ENSMUSG00000026566	Mpzl1	-1.48533	0.000200356	0.00446639
ENSMUSG00000070501	Ifi214	3.34048	4.83e-05	0.00145908			ENSMUSG00000026235	Epha4	-1.43803	0.00102308	0.0154421
ENSMUSG00000043263	Ifi209	3.19185	1.01e-05	0.000474125			ENSMUSG00000026090	Cracdl	-1.35484	0.00165019	0.0214805
ENSMUSG00000026628	Atf3	3.14631	2.49e-07	4.5e-05			ENSMUSG00000094651	Gal3st2	-1.34878	0.00256717	0.028614
ENSMUSG00000026358	Rgs1	3.07401	1.1e-05	0.000496632			ENSMUSG00000040612	Ildr2	-1.26524	0.000182151	0.00418947
ENSMUSG00000059089	Fcgr4	3.05521	0.000971615	0.0151384			ENSMUSG00000016262	Sertad4	-1.24397	0.00446595	0.0412176
ENSMUSG00000006403	Adamts4	2.96102	3.1e-06	0.000224438			ENSMUSG00000042751	Nmnat2	-1.23998	0.00352873	0.0347832
ENSMUSG00000073489	Ifi204	2.95961	1.71e-05	0.000634561			ENSMUSG00000031506	Ptpn7	-1.21923	0.000163867	0.00395738
ENSMUSG00000073490	Ifi207	2.90721	1.23e-05	0.000525753			ENSMUSG00000037509	Arhgef4	-1.21072	0.000950458	0.0149697
ENSMUSG00000066677	Ifi208	2.78743	0.000243715	0.00500096			ENSMUSG00000082473	Kif22-ps	-1.20705	0.00427802	0.0397583
ENSMUSG00000039997	Ifi203	2.66483	1.35e-06	0.000150455			ENSMUSG00000026180	Cxcr2	-1.1785	0.00281385	0.0299799
ENSMUSG00000054203	Ifi205	2.43725	0.000341226	0.00633894			ENSMUSG00000026576	Atp1b1	-1.12671	0.000131547	0.0032307
ENSMUSG00000026536	Ifi211	2.39195	4.48e-06	0.00027027			ENSMUSG00000041642	Kif21b	-1.1226	0.000217575	0.00468905
ENSMUSG00000090272	Mndal	2.29823	3.8e-05	0.00119678			ENSMUSG00000067780	Pi15	-1.06258	0.00574511	0.0489686
ENSMUSG00000026104	Stat1	2.11071	6.23e-08	1.5e-05			ENSMUSG00000044708	Kcnj10	-1.06217	0.00428039	0.0397583
ENSMUSG00000050565	Tor1aip2	2.08558	5.73e-08	1.5e-05			ENSMUSG00000032649	Colgalt2	-1.02635	0.00188954	0.023603
ENSMUSG00000048480	Cxcr1	2.07756	0.00185086	0.0233209			ENSMUSG00000026589	Sec16b	-1.01743	0.00348585	0.0347832
ENSMUSG00000047067	Dusp28	2.04368	5.4e-08	1.5e-05			ENSMUSG00000026278	Bok	-1.01623	0.00277046	0.0299799
ENSMUSG00000050122	Vwa3b	1.99184	6.86e-05	0.00194764			ENSMUSG00000033124	Atg9a	-1.01361	0.001906	0.0236051
ENSMUSG00000038866	Zcchc2	1.91682	4.29e-08	1.5e-05			ENSMUSG00000013698	Pea15a	-0.995633	8.36e-06	0.000432673
ENSMUSG00000042901	Aida	1.85618	4.34e-08	1.5e-05			ENSMUSG00000034353	Ramp1	-0.939269	0.000173908	0.00413104
ENSMUSG00000026088	Mitd1	1.82584	1.96e-05	0.000710841			ENSMUSG00000079164	Tlr5	-0.916596	0.00300525	0.0308837
ENSMUSG00000026062	Slc9a2	1.8196	0.00378057	0.0365203			ENSMUSG00000026399	Cd55	-0.897513	0.00279404	0.0299799
ENSMUSG00000045005	Fzd5	1.8115	7.55e-08	1.56e-05			ENSMUSG00000026207	Speg	-0.894563	2.66e-05	0.000856804
ENSMUSG00000042501	Cpa6	1.80812	8.28e-05	0.00226316			ENSMUSG00000026574	Dpt	-0.812135	0.0046578	0.0427162
ENSMUSG00000070031	Sp140	1.79279	1.94e-06	0.000187157			ENSMUSG00000006576	Slc4a3	-0.807609	0.00110528	0.0158569
ENSMUSG00000070034	Sp110	1.64328	6.49e-07	8.55e-05			ENSMUSG00000009418	Nav1	-0.766087	4.64e-05	0.00143085
ENSMUSG00000026222	Sp100	1.61886	1.72e-06	0.000177617			ENSMUSG00000040918	Slc19a2	-0.761145	0.00212048	0.0254742
ENSMUSG00000042182	Bend6	1.55792	0.000488634	0.00842894			ENSMUSG00000025931	Paqr8	-0.75153	0.00101882	0.0154421
ENSMUSG00000044340	Phlpp1	1.5194	2.18e-06	0.000197703			ENSMUSG00000026409	Pfkfb2	-0.737633	0.00408088	0.0389026
ENSMUSG00000045210	Vcpip1	1.46857	1.14e-05	0.000500164			ENSMUSG00000026274	Pask	-0.716425	0.00213819	0.0254742
ENSMUSG00000006411	Nectin4	1.45814	0.000105723	0.00268758			ENSMUSG00000042207	Kdm5b	-0.685913	0.00512984	0.0456021
ENSMUSG00000026029	Casp8	1.3841	1.63e-05	0.000634561			ENSMUSG00000026311	Asb1	-0.684407	0.000898079	0.0143002
ENSMUSG00000038305	Spats2l	1.37484	0.000215844	0.00468905			ENSMUSG00000026627	Pacc1	-0.678806	0.00246108	0.0278525
ENSMUSG00000041483	Zfp281	1.37465	0.000240132	0.00500096			ENSMUSG00000025964	Adam23	-0.673185	0.00376855	0.0365203
ENSMUSG00000026466	Tor1aip1	1.37244	2.77e-06	0.000211471			ENSMUSG00000026456	Cyb5r1	-0.670658	0.00109463	0.0158569
ENSMUSG00000037216	Lipt1	1.35093	1.69e-05	0.000634561			ENSMUSG00000041779	Tram2	-0.628975	0.00247962	0.0278525
ENSMUSG00000037447	Arid5a	1.29845	5.52e-07	8e-05			ENSMUSG00000026469	Xpr1	-0.628456	0.000661632	0.0111477
ENSMUSG00000103711	Tstd1	1.28157	3.61e-06	0.0002373			ENSMUSG00000042066	Tmcc2	-0.623731	0.00496932	0.044548
ENSMUSG00000066800	Rnasel	1.2272	0.00112351	0.0159605			ENSMUSG00000026162	Nhej1	-0.62356	0.00414834	0.0390321
ENSMUSG00000015843	Rxrg	1.18512	0.00539431	0.0465259			ENSMUSG00000026213	Stk11ip	-0.609165	0.00236549	0.027099
ENSMUSG00000026581	Sell	1.18016	0.00041536	0.00733971			ENSMUSG00000026200	Glb1l	-0.602312	0.00125219	0.0176157
ENSMUSG00000037872	Ackr1	1.15176	0.000304594	0.00579842			ENSMUSG00000041439	Mfsd6	-0.596588	0.0023675	0.027099
ENSMUSG00000026421	Csrp1	1.10135	0.000782895	0.0127462			ENSMUSG00000067071	Hes6	-0.59175	0.00489147	0.0442983
ENSMUSG00000026102	Inpp1	1.0989	8.8e-05	0.00236253			ENSMUSG00000026519	Tmem63a	-0.583506	0.00134978	0.0183488
ENSMUSG00000054702	Ap1s3	1.09719	9.93e-06	0.000474125			ENSMUSG00000026197	Zfand2b	-0.566472	0.0010478	0.0156522
ENSMUSG00000042772	Smg7	1.03249	1.33e-05	0.000551868			ENSMUSG00000025959	Klf7	-0.541236	0.0015354	0.0204109
ENSMUSG00000038179	Slamf7	1.02701	0.0014528	0.0194917			ENSMUSG00000026782	Abi2	-0.536093	0.00298593	0.0308837
ENSMUSG00000026087	Mrpl30	0.985369	0.000121944	0.00304649			ENSMUSG00000026072	Il1r1	-0.45333	0.00326608	0.0328649
ENSMUSG00000055184	Fam72a	0.975974	0.00135495	0.0183488
ENSMUSG00000014226	Cacybp	0.94232	0.000245043	0.00500096
ENSMUSG00000026433	Rab29	0.93229	6.38e-05	0.00184781
ENSMUSG00000044768	Macir	0.861239	7.9e-06	0.000432673
ENSMUSG00000026110	Mgat4a	0.821799	0.00128655	0.0177544
ENSMUSG00000067851	Arfgef1	0.80943	0.00072755	0.0120992
ENSMUSG00000026031	Cflar	0.797324	0.000269323	0.00534589
ENSMUSG00000039783	Kmo	0.794644	0.00360648	0.0353094
ENSMUSG00000026011	Ctla4	0.786684	0.00306183	0.0312436
ENSMUSG00000026121	Sema4c	0.747174	0.00277336	0.0299799
ENSMUSG00000026622	Nek2	0.696918	0.00264805	0.0292902
ENSMUSG00000026024	Als2	0.660194	0.00109342	0.0158569
ENSMUSG00000026641	Usf1	0.652001	0.00206386	0.0251305
ENSMUSG00000026020	Nop58	0.642308	0.00525612	0.0461583
ENSMUSG00000073676	Hspe1	0.616636	0.00285972	0.030027
ENSMUSG00000053286	Trmt1l	0.59322	0.000414414	0.00733971
ENSMUSG00000026158	Ogfrl1	0.553028	0.00289451	0.0301737
ENSMUSG00000001305	Rrp15	0.548556	0.00233345	0.027099
